# Supplementary material for: Effective Mechanical Properties of Periodic Cellular Solids with Generic Bravais Lattice Symmetry via Asymptotic Homogenization
Source: Materials (Basel). 2023 Dec 8;16(24):7562. doi: 10.3390/ma16247562 (PMC10744720; doi:10.3390/ma16247562)
Supplement: Supplementary file 1 [file materials-16-07562-s001.zip]

Archive with 1 entries (1 files):
- materials-2705381-supplementary.pdf
